# Supplementary material for: Dynamic Changes in Uterine NK Cell Subset Frequency and Function Over the Menstrual Cycle and Pregnancy
Source: Front Immunol. 2022 Jun 16;13:880438. doi: 10.3389/fimmu.2022.880438 (PMC9245422; doi:10.3389/fimmu.2022.880438)
Supplement: Supplementary file 2 [file Table_1.xlsx]

## Sheet: dNK1_DB
	p_val	avg_log2FC	pct.1	pct.2	p_val_adj
RPS26	2.04208e-11	-1.54765	0.808	1	6.28409e-07			pct.1	TNL
RPS8	7.11806e-07	-0.743404	0.981	1	0.0219044			pct.2	TIL

## Sheet: dNK1_DP
	p_val	avg_log2FC	pct.1	pct.2	p_val_adj
RPS26	4.67988e-15	-0.924743	0.939	0.986	1.44014e-10			pct.1	TNL
MT-CO1	1.10129e-09	1.47984	0.96	0.973	3.38901e-05			pct.2	TIL
RPL17	2.40467e-09	-1.12833	0.697	0.959	7.3999e-05

## Sheet: dNK2_DB
	p_val	avg_log2FC	pct.1	pct.2	p_val_adj
RPS26	1.76802e-37	-1.57221	0.792	1	5.44074e-33			pct.1	TNL
RPL13A	2.09462e-14	-0.467703	1	0.994	6.44578e-10			pct.2	TIL
RPS14	2.92825e-12	-0.510552	0.994	1	9.01111e-08
RPL10	2.6001e-11	-0.465424	0.988	1	8.0013e-07
RPL14	2.91131e-11	-0.624113	0.879	0.957	8.95897e-07
IGFBP2	2.94399e-11	-1.59427	0.168	0.485	9.05954e-07
MT-CO1	6.8495e-11	1.40912	0.96	0.969	2.1078e-06
RPS8	7.43933e-10	-0.509997	0.942	0.988	2.2893e-05
RPS15A	1.0673e-09	-0.369604	0.977	1	3.28439e-05
RPL18A	1.11712e-09	-0.417558	0.977	0.994	3.43771e-05
RPL13	3.74576e-09	-0.363578	0.988	1	0.000115268
RPL10A	6.82477e-09	-0.529302	0.919	0.957	0.000210019
RPS25	7.26985e-09	-0.473261	0.948	0.969	0.000223715
RPS18	8.39304e-08	-0.376361	1	1	0.00258279
RPS20	3.73911e-07	-0.457117	0.867	0.951	0.0115064
RPL18	3.97926e-07	-0.389719	0.942	0.963	0.0122454
RPL23A	5.42387e-07	-0.342399	0.988	1	0.0166909
RPL27A	8.56974e-07	-0.335425	0.971	0.988	0.0263717
MYL6	1.07317e-06	0.575754	0.844	0.699	0.0330246
RPL32	1.0928e-06	-0.304697	0.994	0.994	0.0336288
RPL34	1.12434e-06	-0.284886	0.994	0.994	0.0345993
RPL28	1.23122e-06	-0.254251	0.994	1	0.0378883
IFITM3	1.35399e-06	-0.804406	0.312	0.577	0.0416663

## Sheet: dNK2_DP
	p_val	avg_log2FC	pct.1	pct.2	p_val_adj
RPS26	3.21309e-14	-0.992031	0.917	0.986	9.88764e-10			pct.1	TNL
TIMP1	5.42164e-10	-1.42586	0.255	0.635	1.6684e-05			pct.2	TIL
IGFBP1	8.02753e-07	-0.958569	0	0.149	0.0247031

## Sheet: dNK3_DB
	p_val	avg_log2FC	pct.1	pct.2	p_val_adj
RPS26	1.65009e-69	-1.09811	0.827	0.981	5.07783e-65			pct.1	TNL
MT-CO1	8.4064e-37	1.08699	0.982	0.95	2.5869e-32			pct.2	TIL
RPS14	2.77288e-26	-0.425478	0.973	0.981	8.53299e-22
RPL13A	1.7304e-25	-0.387821	0.995	0.992	5.32494e-21
RPL28	3.10102e-23	-0.370776	0.989	0.992	9.54276e-19
RPL14	1.40225e-22	-0.537822	0.865	0.936	4.31514e-18
RPS18	4.60908e-22	-0.388669	0.978	0.996	1.41835e-17
RPS7	3.69024e-21	-0.454962	0.923	0.948	1.1356e-16
RPL18A	2.04663e-17	-0.345892	0.99	0.973	6.29808e-13
RPS8	2.61434e-17	-0.449849	0.892	0.956	8.0451e-13
RPL13	4.01882e-17	-0.304162	0.997	0.996	1.23671e-12
MT-ATP6	1.26956e-16	0.653007	0.828	0.736	3.9068e-12
RPS25	2.04486e-16	-0.393548	0.957	0.979	6.29264e-12
MT-ND4	8.43324e-16	0.619356	0.888	0.825	2.59516e-11
RPL10	1.85473e-15	-0.259167	0.997	0.998	5.70756e-11
RPL27A	2.29094e-15	-0.299918	0.981	0.992	7.04992e-11
CSH1	3.24949e-15	1.06375	0.287	0.108	9.99965e-11
HSPA8	4.32274e-15	0.734206	0.734	0.551	1.33024e-10
DYNLL1	3.05193e-14	0.925241	0.628	0.462	9.39169e-10
HLA-DPB1	3.84966e-13	-0.785049	0.066	0.212	1.18465e-08
RPL32	3.96173e-13	-0.29884	0.984	0.992	1.21914e-08
RPL15	9.03015e-13	-0.316825	0.952	0.961	2.77885e-08
RPL11	2.8178e-12	-0.299231	0.958	0.975	8.67123e-08
UBC	9.14843e-12	0.540273	0.838	0.767	2.81524e-07
RPL31	2.59972e-11	-0.308705	0.966	0.973	8.00011e-07
CMC1	7.76432e-11	-0.601838	0.655	0.763	2.38931e-06
RPL23A	1.56714e-10	-0.266477	0.984	0.988	4.82257e-06
HSPA1B	2.00623e-10	0.993055	0.613	0.507	6.17377e-06
HSP90AB1	2.22761e-10	0.636012	0.705	0.559	6.85502e-06
RPL36	2.50062e-10	-0.302741	0.957	0.958	7.69516e-06
RPS4X	3.07882e-10	-0.280161	0.973	0.979	9.47445e-06
IGFBP2	6.18228e-10	-0.87461	0.217	0.368	1.90247e-05
TUBB4B	1.38991e-09	0.703948	0.424	0.26	4.27718e-05
CDKN1A	2.68403e-09	0.770174	0.191	0.071	8.25958e-05
RPS13	2.75953e-09	-0.326818	0.875	0.898	8.4919e-05
HSP90AA1	2.83323e-09	0.399136	0.841	0.751	8.71869e-05
MTRNR2L12	7.25869e-09	0.736112	0.172	0.06	0.000223372
RPL7	9.08383e-09	-0.331134	0.88	0.898	0.000279537
RPS23	9.33758e-09	-0.250288	0.949	0.988	0.000287345
MT-ND2	1.01522e-08	0.415709	0.888	0.852	0.000312414
MT-ND4L	1.28724e-08	0.618093	0.347	0.2	0.000396122
ISG20	1.75002e-08	-0.62074	0.197	0.341	0.000538532
MT-CO3	2.07053e-08	0.47291	0.889	0.867	0.000637165
H2AFZ	2.55643e-08	0.830139	0.544	0.418	0.00078669
SLC38A2	2.56765e-08	0.628204	0.483	0.343	0.000790144
RPS20	3.02589e-08	-0.297935	0.894	0.923	0.000931157
MT-CYB	3.10725e-08	0.570431	0.769	0.69	0.000956194
RPL17	3.29466e-08	-0.388126	0.644	0.738	0.00101387
RPL10A	3.40432e-08	-0.296202	0.884	0.938	0.00104761
RPL6	4.72666e-08	-0.306801	0.865	0.908	0.00145454
NKG7	7.1633e-08	-0.338365	0.933	0.936	0.00220436
EZR	1.0952e-07	0.636348	0.327	0.191	0.00337025
MT-CO2	1.10146e-07	0.37409	0.941	0.9	0.00338954
MAP2K3	1.17437e-07	0.680112	0.233	0.114	0.0036139
SERPINE2	1.3113e-07	0.534499	0.371	0.222	0.00403525
SPRY2	1.33501e-07	0.558575	0.307	0.17	0.00410822
RPL23	1.43443e-07	-0.316397	0.815	0.863	0.00441417
CD48	1.78335e-07	-0.478696	0.222	0.366	0.00548791
SRSF2	1.80414e-07	0.653648	0.584	0.486	0.00555189
EIF4A1	3.46052e-07	0.541128	0.579	0.48	0.010649
LMNA	6.29912e-07	0.787313	0.39	0.272	0.0193843
RPS10	8.33538e-07	0.275428	0.904	0.817	0.0256505
HEXIM1	9.17111e-07	0.612243	0.283	0.16	0.0282223
GMFG	1.07977e-06	-0.554937	0.154	0.274	0.0332277
GLTSCR2	1.14409e-06	-0.407372	0.43	0.561	0.0352072
PTPRCAP	1.35135e-06	-0.380755	0.44	0.57	0.041585

## Sheet: dNK3_DP
	p_val	avg_log2FC	pct.1	pct.2	p_val_adj
RPS26	6.23564e-25	-0.581345	0.948	0.991	1.91889e-20			pct.1	TNL
NEAT1	1.01368e-22	0.842953	0.899	0.767	3.1194e-18			pct.2	TIL
FOS	6.96274e-18	-1.07488	0.584	0.838	2.14264e-13
YPEL5	6.4425e-14	-0.732792	0.649	0.799	1.98255e-09
TIMP1	7.22061e-14	-0.564653	0.291	0.605	2.222e-09
ZFP36	2.45859e-13	-0.861605	0.636	0.82	7.56582e-09
B2M	2.59413e-13	0.301522	0.995	0.998	7.98291e-09
TSC22D3	2.94299e-13	-0.689335	0.693	0.834	9.05646e-09
EEF1A1	5.05917e-13	-0.320855	0.997	0.993	1.55686e-08
TMSB4X	6.29314e-13	0.442865	0.997	0.998	1.93659e-08
MT-CO1	2.13601e-12	0.939504	0.976	0.988	6.57316e-08
RPL13A	2.14099e-12	-0.26509	0.995	0.995	6.58846e-08
TMSB10	2.23697e-12	0.408811	0.989	0.991	6.88384e-08
JUNB	2.43161e-11	-0.870528	0.484	0.684	7.48279e-07
COL1A2	3.12686e-11	-0.577984	0.005	0.127	9.62228e-07
COL1A1	3.49681e-11	-0.501145	0.005	0.127	1.07607e-06
FOSB	3.6351e-11	-0.673703	0.514	0.714	1.11863e-06
RPL14	4.09127e-11	-0.404147	0.913	0.968	1.25901e-06
CLK1	4.16095e-11	-0.602116	0.44	0.681	1.28045e-06
OAZ1	4.56305e-11	0.478588	0.886	0.836	1.40419e-06
NR4A2	1.64595e-10	-0.754964	0.429	0.644	5.06509e-06
CCNL1	2.1027e-10	-0.655006	0.459	0.658	6.47065e-06
YBX1	4.39392e-10	0.545801	0.837	0.829	1.35214e-05
DUSP1	6.7684e-10	-0.908972	0.383	0.587	2.08284e-05
COL3A1	1.00016e-09	-0.629502	0.024	0.152	3.07779e-05
RGS1	1.26567e-09	-0.649505	0.601	0.748	3.89485e-05
RPS14	2.59658e-09	-0.276027	0.973	0.979	7.99046e-05
PIK3R1	2.91368e-09	-0.759898	0.25	0.457	8.96626e-05
DLK1	3.1182e-09	-0.587803	0.022	0.141	9.59565e-05
IFRD1	4.10007e-09	-0.659542	0.44	0.642	0.000126171
PNRC1	5.02683e-09	-0.492596	0.59	0.764	0.000154691
EEF2	5.71086e-09	-0.520079	0.603	0.774	0.00017574
MAFF	5.95495e-09	-0.613358	0.288	0.501	0.000183252
IL32	1.16341e-08	0.73136	0.541	0.386	0.000358015
IL7R	1.33668e-08	-0.70327	0.035	0.157	0.000411338
ACTG1	1.53613e-08	-0.490189	0.516	0.727	0.000472713
H2AFZ	2.22385e-08	0.68293	0.802	0.744	0.000684344
IGFBP2	2.43138e-08	-0.806127	0.133	0.296	0.000748208
CCNH	2.90734e-08	-0.578484	0.103	0.261	0.000894675
DCN	3.13191e-08	-0.47593	0.09	0.249	0.000963784
RPL17	3.67327e-08	-0.455051	0.663	0.831	0.00113037
ZNF331	4.07148e-08	-0.546282	0.367	0.58	0.00125292
TUBA4A	6.49107e-08	-0.638756	0.44	0.603	0.0019975
EIF4A2	1.16881e-07	-0.415477	0.511	0.693	0.00359679
FTL	1.28292e-07	0.486304	0.965	0.952	0.00394793
DUSP2	1.8855e-07	-0.574178	0.432	0.63	0.00580226
RPL10A	2.25792e-07	-0.259101	0.913	0.958	0.00694829
DYNLL1	2.36359e-07	0.6819	0.712	0.686	0.00727346
SERF2	3.44149e-07	0.407851	0.826	0.808	0.0105905
HLA-E	3.66916e-07	-0.458669	0.573	0.755	0.0112911
KLF2	4.27029e-07	-0.421715	0.087	0.226	0.013141
CXCR4	4.33953e-07	-0.524306	0.663	0.804	0.013354
CCL5	4.51039e-07	0.441828	0.921	0.866	0.0138798
RP11-489E7.4	4.60046e-07	-0.57691	0.147	0.303	0.014157
EVL	5.82959e-07	-0.490248	0.198	0.374	0.0179394
UBXN1	7.09444e-07	-0.48177	0.234	0.406	0.0218317
IL8	7.27151e-07	-0.357299	0.022	0.113	0.0223766
GAPDH	7.32814e-07	0.396433	0.918	0.896	0.0225509
EIF4A3	9.94247e-07	-0.390686	0.255	0.441	0.0305959
GLTSCR2	9.9817e-07	-0.456865	0.571	0.709	0.0307167
RPS8	1.07099e-06	-0.273019	0.913	0.956	0.0329576
S100A11	1.20175e-06	0.652661	0.543	0.42	0.0369814
